# Supplementary material for: Effects of gastrocnemius functional massage on lower extemity spasticity, spatio- temporal gait variables and fall risk in patients with stroke: A randomized controlled trial
Source: PLoS One. 2025 Sep 24;20(9):e0332308. doi: 10.1371/journal.pone.0332308 (PMC12459846; doi:10.1371/journal.pone.0332308)
Supplement: S4 Data — The dataset includes all relevant variables necessary to replicate the results while ensuring participant confidentiality. (XLSX) [file pone.0332308.s004.xlsx]

## Sheet: Data set
Hasta	Grup	Yaş	Boy	Kilo	BMI	Cinsiyet	inmetipi	inmesüresi	dominanttaraf	modifiyerankinscale	Etkilenen_Taraf	TÖ_MAS_kalça	TS_MAS_kalça	MAS_kalça_DEĞİŞİM	TÖ_MAS_diz	TS_MAS_diz	MAS_diz_DEĞİŞİM	TÖ_MAS_plntr	TS_MAS_plntr	MAS_plntr_DEĞİŞİM	TÖ_Çift_Adım_Sayısı	TS_Çift_Adım_Sayısı	Çift_adım_sayısıDEĞİŞİM	TÖ_Çift_Adım_Uzunluğu	TS_Çift_Adım_Uzunluğu	Çift_adım_UZUNLUĞUDEĞİŞİM	TÖ_Çift_Adımın_Boy_Yüzdesi	TS_Çift_Adımın_Boy_Yüzdesi	ÇiftADIMBOYYÜZDESİDEĞİŞİM	TÖ_Çift_Adım_Süresi	TS_Çift_Adım_Süresi	Çift_adım_SÜRESİDEĞİŞİM	TÖ_Çift_Adım_Hızı_m_s	TS_Çift_Adım_Hızı_m_s	Çift_adım_HIZIDEĞİŞİM	TÖ_Kadens	TS_Kadens	KADENSDEĞİŞİM	TÖ_Sol_Sallanma	TS_Sol_Sallanma	SOLSALLANMADEĞİŞİM	TÖ_Sol_Duruş	TS_Sol_Duruş	SOLDURUŞDEĞİŞİM	TÖ_Sol_Çift_Destek	TS_Sol_Çift_Destek	SOLÇİFTDESTEKDEĞİŞİM	TÖ_Sağ_Sallanma	TS_Sağ_Sallanma
1	1	54	170	66	22.8374	1	1	72	1	2	2	2	1	1	1	1	0	3	1	2	12	9	3	0.64	0.76	-0.12	36	43.96	-7.96	1.54	1.33	0.21	0.42	0.58	-0.16	78	91	-13	26	40.71	-14.71	74	59.29	14.71	12.49	13.12	-0.63	42.07	33.31
2	1	65	153	60	25.6312	2	1	9	2	2	1	3	2	1	3	1	2	2	1	1	20	10	10	0.9	0.79	0.11	57.9	52.86	5.04	1.15	1.2	-0.05	0.8	0.66	0.14	104	100	4	38.71	39	-0.29	61.29	61	0.29	12.46	13.59	-1.13	37.69	37
3	1	65	165	60	22.0386	1	1	48	2	2	2	3	1	2	2	1	1	3	1	2	8	7	1	0.68	0.79	-0.11	41.95	50.48	-8.53	1.28	0.99	0.29	0.53	0.78	-0.25	95	122	-27	40.81	43.2	-2.39	59.19	56.8	2.39	13.76	7.69	6.07	42.21	45.56
4	1	65	165	80	29.3848	1	1	10	2	2	1	3	2	1	3	2	1	3	2	1	16	12	4	0.48	0.57	-0.09	29.27	35	-5.73	1.06	1.01	0.05	0.45	0	0.45	114	114	0	35	39	-4	65	61	4	15.36	15	0.36	34.62	37
5	1	56	170	85	29.4118	1	1	5	2	2	2	2	1	1	2	1	1	2	1	1	15	11	4	0.6	0.76	-0.16	34.67	44.26	-9.59	1.54	1.22	0.32	0.4	0.63	-0.23	80	98	-18	27.38	34.22	-6.84	72.62	65.78	6.84	15.99	19.18	-3.19	33.33	32.49
6	1	41	160	60	23.4375	1	1	60	2	2	2	2	2	0	2	1	1	3	1	2	14	7	7	0.51	0.64	-0.13	30.9	38.75	-7.85	1.5	1.29	0.21	0.35	0.5	-0.15	82	93	-11	28.66	32.08	-3.42	52.04	67.92	-15.88	7.58	8.41	-0.83	52	53.94
7	1	39	160	80	31.25	2	1	10	2	2	2	3	1	2	3	1	2	4	2	2	6	5	1	0.6	0.75	-0.15	39	35	4	1.32	1.01	0.31	0.47	0.6	-0.13	92	95	-3	29	35	-6	72	65	7	19.48	20	-0.52	35.5	37
8	1	52	150	65	28.8889	1	1	9	2	1	2	2	1	1	2	2	0	2	1	1	9	7	2	1.06	1.25	-0.19	65	69	-4	1.25	1	0.25	0.85	0.98	-0.13	96	103	-7	33	35	-2	67	65	2	10.31	6.99	3.32	44	45
9	1	48	173	78	26.0617	2	1	72	2	2	1	4	2	2	3	2	1	3	2	1	17	15	2	0.55	0.59	-0.04	31.78	34	-2.22	2.3	1.2	1.1	0.24	0.6	-0.36	53	77	-24	30	35	-5	70	65	5	14	26.38	-12.38	21.47	25
10	1	47	175	73	23.8367	1	2	36	2	3	1	3	2	1	2	2	0	3	2	1	32	13	19	0.07	0.38	-0.31	4.16	21	-16.84	1.83	1.29	0.54	0.04	0.29	-0.25	66.63	93.61	-26.98	11.01	24.99	-13.98	88.99	75.01	13.98	35.81	23.93	11.88	30.95	36.23
11	1	30	175	86	28.0816	1	3	34	2	1	1	2	1	1	2	1	1	2	1	1	6	6	0	1.24	1.44	-0.2	71.54	60.23	11.31	1.88	1.71	0.17	0.66	0.69	-0.03	63.91	70.27	-6.36	35.35	36.35	-1	64.65	63.65	1	15.32	11.21	4.11	35.21	36.23
12	1	68	165	65	23.8751	2	1	65	2	2	1	3	2	1	2	1	1	2	1	1	11	10	1	0.62	0.68	-0.06	42.19	43.83	-1.64	1.25	1.05	0.2	0.5	0.6	-0.1	96.21	102	-5.79	38.8	39.85	-1.05	61.2	60.15	1.05	18.57	12.97	5.6	31.5	35.49
13	1	59	159	73	28.8754	2	1	9	2	2	2	2	2	0	2	2	0	2	2	0	11	8	3	0.55	0.83	-0.28	35.56	52.52	-16.96	1.44	1.09	0.35	0.39	0.76	-0.37	83.77	110	-26.23	47.44	38.21	9.23	52.66	61.79	-9.13	11.37	12.55	-1.18	32	36.92
14	2	61	166	63	22.8625	1	1	9	2	2	1	2	1	1	2	2	0	3	2	1	14	10	4	0.5	1.2	-0.7	28.71	69	-40.29	1.43	1.45	-0.02	0.35	0.35	0	84	85	-1	35	38	-3	65	62	3	14.36	15.6	-1.24	30.3	30.3
15	2	48	170	80	27.6817	1	1	5	1	2	1	2	2	0	1	2	-1	2	1	1	6	11	-5	0.95	1	-0.05	53.54	54	-0.46	1.2	1.23	-0.03	0.79	0.8	-0.01	99	103	-4	38	38	0	62	62	0	11.35	11.35	0	36.27	37
16	2	49	150	70	31.1111	1	1	84	2	2	2	3	2	1	3	1	2	3	3	0	16	17	-1	0.47	0.48	-0.01	28	27.83	0.17	1.37	1.3	0.07	0.34	0.36	-0.02	89.18	90	-0.82	24.1	24.1	0	75.9	75.9	0	9.63	9.63	0	46.44	46.44
17	2	60	147	69	31.9311	2	1	36	1	2	1	3	2	1	2	2	0	4	2	2	11	12	-1	0.63	0.57	0.06	42.32	38.2	4.12	1.11	1.1	0.01	0.53	0.53	0	109	110	-1	41	37	4	59	63	-4	17.68	20.34	-2.66	35.37	35
18	2	56	175	80	26.1224	1	1	48	2	2	2	3	1	2	3	1	2	3	2	1	11	10	1	0.56	0.6	-0.04	32.15	34.49	-2.34	1.43	1.5	-0.07	0.39	0.4	-0.01	84	80	4	31.5	41.96	-10.46	68.5	58.04	10.46	17.75	7.76	9.99	40.27	32.8
19	2	65	175	70	22.8571	1	1	84	2	2	2	3	1	2	2	1	1	3	3	0	18	18	0	0.33	0.33	0	19.6	19.6	0	1.8	1.8	0	0.18	0.16	0.02	66	70	-4	22.93	23	-0.07	77	77	0	16.22	16.2	0.02	46.96	43
20	2	55	160	65	25.3906	2	1	24	2	2	1	3	2	1	3	2	1	3	2	1	10	11	-1	0.35	0.48	-0.13	22.73	24	-1.27	1.36	0.28	1.08	0.26	0.18	0.08	88	88	0	33.11	38.22	-5.11	66.89	61.78	5.11	12.76	18.66	-5.9	36.72	29.76
21	2	36	170	80	27.6817	1	1	36	2	2	1	3	3	0	3	3	0	2	3	-1	15	20	-5	0.41	0.37	0.04	23.89	21.21	2.68	1.63	1.66	-0.03	0.25	0.22	0.03	76	72	4	39.83	43.35	-3.52	60.17	56.65	3.52	15.85	11.98	3.87	24.47	24.54
22	2	48	164	65	24.1672	2	1	120	2	2	1	3	3	0	3	3	0	3	3	0	12	19	-7	0.55	0.4	0.15	32.15	24.42	7.73	1.43	1.71	-0.28	0.4	0.23	0.17	86	70	16	33	30	3	67	70	-3	16.22	9.4	6.82	46.96	17
23	2	48	165	76	27.9155	1	2	48	1	3	2	3	3	0	2	2	0	2	2	0	13	11	2	0.57	0.7	-0.13	34.93	42.87	-7.94	1.82	1.72	0.1	0.31	0.41	-0.1	66	71	-5	40.94	41	-0.06	59.06	59	0.06	12.74	9.6	3.14	26.03	28.29
24	2	73	168	70	24.8016	1	3	36	2	2	1	2	2	0	2	1	1	1	1	0	8	8	0	0.62	0.65	-0.03	38.86	38.67	0.19	1.53	1.32	0.21	0.41	0.49	-0.08	78.89	91	-12.11	34.6	37.83	-3.23	65.4	62.13	3.27	16.09	10.99	5.1	32.92	34.94
25	2	41	173	70	23.3887	1	2	37	2	2	2	2	1	1	2	2	0	3	3	0	12	12	0	0.47	0.45	0.02	26.16	25.16	1	1.57	1.58	-0.01	0.3	0.31	-0.01	77.16	78	-0.84	39.05	40	-0.95	61	60	1	11.64	11	0.64	30	31
26	2	59	170	80	27.6817	1	1	48	2	2	1	2	2	0	2	3	-1	2	3	-1	8	8	0	0.69	0.59	0.1	40.1	40	0.1	1.19	1.3	-0.11	0.58	0.45	0.13	101	100	1	46	46	0	54	54	0	10.82	10.83	-0.01	35.33	36
27	2	58	175	82	26.7755	1	1	45	2	2	1	2	2	0	2	2	0	2	2	0	10	12	-2	0.54	0.5	0.04	32.49	31	1.49	1.35	1.5	-0.15	0.42	0.36	0.06	90.7	92	-1.3	37	37	0	63	63	0	13.67	13.67	0	31	32
28	2	30	170	75	25.9516	1	2	45	2	2	1	1	1	0	0	0	0	1	1	0	5	5	0	1.16	1	0.16	65.33	65	0.33	1.05	1.5	-0.45	1.1	1	0.1	114	101	13	41	41	0	59	59	0	5.3	5.3	0	45	46
[truncated: 38 more columns]
